# Supplementary material for: Screening of single nucleotide polymorphisms within HLA region related to hematopoietic stem cell transplantation using MassARRAY technology
Source: Sci Rep. 2023 Apr 11;13:5913. doi: 10.1038/s41598-023-33149-4 (PMC10090154; doi:10.1038/s41598-023-33149-4)
Supplement: Supplementary file 1 — Supplementary Information. [file 41598_2023_33149_MOESM1_ESM.txt]

local_identifier	NCBI_subsnp#
rs1536215	2137544378
rs139791445	5936507287
rs435766	5936507288
rs2523958	5936507289
rs5009448	5936507290
rs4713466	5936507291
rs2518028	5936507292
rs2009658	5936507293
rs3130048	5936507294
rs111394117	5936507295
rs2070120	5936507296
rs17220087	5936507297
rs9276982	5936507298
rs79327197	5936507299
rs986522	5936507300
rs107822	5936507301
rs213210	5936507302
